# Supplementary material for: Comparison of long-term outcomes after trans-catheter aortic valve implantation between patients primarily diagnosed by cardiac murmur and those diagnosed by other reasons
Source: PLoS One. 2021 Feb 19;16(2):e0247588. doi: 10.1371/journal.pone.0247588 (PMC7895360; doi:10.1371/journal.pone.0247588)
Supplement: S1 Dataset — (XLSX) [file pone.0247588.s001.xlsx]

## Sheet: rawdata_murmurTAVI_PLOSONE
Research ID	Low-flow Low-gradient severe AS	Clinical Frailty Scale at admission	murmur group	1: murmur 2: screening 3: cardiac events	follow-up period (days)	duration from Dx to TAVI (days)	all cause death	all cause death date (days)	cardio-vascular death	cardio-vascular death date (days)	hospitalization due to ADHF	hospitalization due to ADHF date (days)	StrokeDisabling	StokeDisabling_date (days)	Any revascularization	Any revascularization date (days)	MACCE	MACCE date (days)	Age	Age ≧90	Female	Hight (cm)	Weight (kg)	BSA (m2)	NYHA beforeTAVI	Smoking	Diabetes	Dyslipidemia	Interstitial pneumonia	Hypertension	AF	old Cerebral infarction	Malignancy	Acute myocardial infarction	Angina pectoris	old Myocardial infarction	Coronary artery disease	PCI	CABG	STS score	STS ≧8	logistic EuroScore	Laboratory data before TAVI Albumin (g/dL)	Albumin <3.5	Hb (g/dL)	Anemia determined by WHO criteria	Platelet (x 104/μL)	Creatinine (mg/dL)	eGFR (mL/min/1.73m2)
1	0	4	1	1	740	434	1	740	1	740	0	740	0	740	0	740	1	740	79	0	0	168	80	1.93	2	0	0	1	0	1	0	0	1	0	0	0	1	0	0	4.39	0	10.4	4.4	2	14.4	0	11.4	0.7	81.8
2	0	5	1	1	1854	98	0	1854	0	1854	0	1854	0	1854	0	1854	0	1854	86	0	1	152	62	1.62	2	0	1	1	0	1	0	0	0	0	0	0	0	0	0	4.19	0	19.85	4.5	2	12.9	0	17.5	0.74	55.5
3	0	3	0	2	877	1230	1	877	0	877	1	37	0	877	0	877	1	37	82	0	1	145	48	1.39	2	0	0	1	0	1	1	0	0	0	1	0	1	1	0	6.1	0	15.95	4.5	2	10.4	1	17.1	0.8	51.7
4	0	3	0	2	1611	3650	0	1611	0	1611	0	1611	0	1611	0	1611	0	1611	82	0	1	150	49	1.43	2	0	0	1	0	1	0	0	0	0	0	0	0	0	0	5.95	0	26.7	4	2	9.2	1	15.6	1.4	28
5	0	7	1	1	2002	3650	0	2002	0	2002	1	1999	0	2002	0	2002	1	1999	81	0	0	155	52	1.5	2	0	1	0	0	0	0	0	0	0	0	0	0	0	0	5.88	0	11.31	3.8	2	11.5	1	19.3	1.1	49.5
6	0	7	0	3	948	816	1	948	1	948	0	948	1	948	0	948	1	948	94	1	1	146	41	1.29	2	0	0	0	0	1	1	0	0	0	0	0	0	0	0	11.3	1	31	2.8	1	10	1	12.7	0.8	49.7
7	0	4	0	2	318	188	0	318	0	318	0	318	0	318	0	318	0	318	82	0	1	132	38	1.18	2	0	0	1	0	1	0	0	0	0	0	1	1	1	0	6	0	26.7	4.2	2	11.8	1	12.9	0.9	45.4
8	1	7	0	2	37	3008	1	37	0	37	0	37	0	37	0	37	0	37	86	0	0	168	65	1.74	2	0	1	1	0	1	0	0	0	0	0	0	1	0	1	5.48	0	21.3	3.5	2	11	1	15.6	1.2	44.3
9	0	7	0	2	153	894	1	153	0	153	1	144	0	153	0	153	1	144	85	0	0	161	58	1.61	2	0	0	0	0	1	1	0	1	0	0	0	1	0	0	18.5	1	14.23	3.8	2	8.6	1	13	1.87	27.3
10	0	4	0	3	1565	1522	1	1565	1	1565	0	1565	0	1565	0	1565	1	1565	91	1	1	145	48	1.39	2	0	0	1	0	1	0	0	0	0	0	0	0	0	0	5.9	0	15.21	3.6	2	10.7	1	20.8	0.7	58
11	0	5	0	2	1868	669	0	1868	0	1868	0	1868	0	1868	0	1868	0	1868	88	0	1	150	42	1.32	2	0	0	0	0	1	0	0	0	0	0	0	0	0	0	3.8	0	14.13	3.8	2	13.5	0	17.5	0.54	77.8
12	0	3	0	2	1779	182	0	1779	0	1779	0	1779	0	1779	0	1779	0	1779	87	0	1	142	50	1.4	2	1	0	0	0	1	0	1	0	0	0	0	0	0	0	6.2	0	20.94	4	2	11.6	1	18.6	0.8	50.8
13	0	8	0	2	685		1	685	1	685	1	356	0	685	0	685	1	356	94	1	1	145	44	1.33	4	0	0	0	0	1	0	0	0	0	0	0	0	0	0	7.61	0	37.79	2.9	1	9.2	1	29.3	0.67	60.3
14	0	3	0	2	1889	1722	0	1889	0	1889	0	1889	0	1889	0	1889	0	1889	89	0	0	160	63	1.67	2	0	1	1	0	1	0	0	0	0	0	0	0	0	0	6.6	0	28.08	4.2	2	14.4	0	11.8	2.2	22.6
15	0	3	1	1	1801	2839	0	1801	0	1801	0	1801	0	1801	0	1801	0	1801	81	0	1	145	37	1.22	2	0	0	1	0	0	0	0	0	0	0	0	0	0	0	2.89	0	8.44	4.6	2	13.3	0	11.6	0.56	76.6
16	0	6	0	3	1832	234	0	1832	0	1832	0	1832	0	1832	0	1832	0	1832	91	1	1	137	41	1.25	3	0	0	0	0	1	0	0	0	0	0	0	1	1	0	14.4	1	34.89	3.9	2	10.9	1	19	2.1	17.4
17	0	5	0	2	1825	99	0	1825	0	1825	0	1825	0	1825	0	1825	0	1825	84	0	1	142	68	1.64	3	0	0	0	0	1	0	0	0	0	0	0	0	0	0	3.3	0	10.11	4.2	2	13.6	0	12.7	0.71	58.5
18	0	3	0	2	1826	195	0	1826	0	1826	1	486	0	1826	0	1826	1	486	86	0	1	148	40	1.28	2	1	0	1	0	1	1	0	0	0	0	0	0	0	0	6.03	0	11.39	3.6	2	13.7	0	27.4	0.7	59
19	0	3	0	2	1679	664	1	1679	1	1679	1	1601	0	1679	0	1679	1	1601	90	1	1	154	44	1.37	2	0	0	1	0	1	0	0	0	0	0	0	0	0	0	6.6	0	12.81	4.4	2	11.6	1	18.8	0.8	50.3
20	0	7	0	2	96		1	96	0	96	0	96	0	96	0	96	0	96	84	0	0	150	47	1.4	3	0	1	0	1	0	0	0	0	0	0	0	1	1	0	17.8	1	16.76	3.3	1	10.4	1	17	0.7	80.4
21	0	4	0	3	373	135	0	373	0	373	0	373	0	373	0	373	0	373	68	0	1	152	48	1.42	2	0	0	1	0	0	0	0	0	0	0	0	0	0	0	2.94	0	5.56	3.2	1	10.1	1	13.7	0.7	63.1
22	1	7	0	3	1790		0	1790	0	1790	0	1790	0	1790	0	1790	0	1200	86	0	1	153	50	1.46	2	0	0	0	0	1	0	0	0	0	0	0	0	0	0	4.58	0	16.35	4	2	12	0	23.2	0.67	61.9
23	0	3	1	1	412	3039	0	412	0	412	0	412	0	412	0	412	0	412	81	0	1	153	48	1.43	2	0	0	1	0	1	0	0	0	0	0	0	1	1	1	3.6	0	12.74	4.3	2	11.2	1	12.9	0.82	50.5
24	0	7	0	3	790	71	1	790	0	790	0	790	1	1	0	790	1	1	83	0	0	152	46	1.39	2	0	0	0	0	1	1	1	0	0	0	0	1	1	0	4.45	0	6.27	3.2	1	10.7	1	5.9	0.92	59.8
25	0	4	1	1	1471	1918	0	1471	0	1471	0	1471	0	1471	0	1471	0	1471	84	0	1	154	55	1.53	2	0	0	1	0	1	0	0	0	0	0	0	0	0	0	4.12	0	11.2	4.6	2	12.8	0	12.2	0.6	70.3
26	0	4	1	1	1441	1876	0	1441	0	1441	0	1441	0	1441	0	1441	0	1441	81	0	1	152	67	1.68	2	0	1	1	0	1	0	0	0	0	0	0	0	0	0	3.5	0	5.09	4.1	2	13.6	0	21.8	0.57	75.1
27	0	3	1	1	1477	278	0	1477	0	1477	0	1477	0	1477	0	1477	0	1477	81	0	0	160	57	1.59	2	0	0	1	0	1	0	0	1	0	0	0	0	0	0	4.14	0	6.91	3.9	2	12	1	20.8	1	55
28	0	4	1	1	1659		1	1659	0	1659	0	1659	0	1659	0	1659	0	1659	75	0	0	172	73	1.87	2	0	0	1	0	0	1	0	0	0	0	0	0	0	0	2.34	0	6.04	4.2	2	13	0	21.5	0.57	103.9
29	0	3	0	3	867	119	0	867	0	867	0	867	0	867	0	867	0	867	87	0	0	130	45.6	1.28	2	0	0	1	0	1	0	0	0	0	0	0	0	0	0	2.41	0	5.56	4.4	2	12	1	18.2	0.4	146.7
30	0	3	0	2	682	967	1	682	0	682	0	682	0	682	0	682	0	682	75	0	0	163	67	1.74	2	0	0	1	0	1	1	0	1	0	0	0	0	0	0	4.54	0	7.4	3.9	2	14.4	0	12.8	0.68	85.7
31	0	3	1	1	1455	117	0	1455	0	1455	0	1455	0	1455	0	1455	0	1455	79	0	0	160	75	1.83	2	0	0	1	0	1	1	0	0	0	0	0	0	0	0	2.63	0	4.48	4.5	2	10.8	1	190	0.68	84.4
32	0	7	1	1	1643	418	0	1643	0	1643	0	1643	0	1643	0	1643	0	1643	87	0	1	148	47.5	1.4	2	0	0	0	0	1	0	0	0	0	0	0	0	0	0	6.63	0	20.31	4.3	2	8.3	1	14.1	0.8	50.8
33	0	4	1	1	1654	1266	0	1654	0	1654	0	1654	0	1654	0	1654	0	1654	80	0	1	142	43.9	1.32	3	0	0	0	0	1	0	0	0	0	0	0	0	0	0	2.96	0	9.75	4	2	11.7	1	13.9	0.5	87
34	0	3	0	2	1504	119	0	1504	0	1504	0	1504	0	1504	0	1504	0	1504	83	0	1	143	56	1.49	2	0	0	0	0	1	0	0	0	0	0	0	0	0	0	3.56	0	5.77	3.8	2	13.7	0	27.8	0.72	57.8
35	0	3	1	1	1616	642	0	1616	0	1616	0	1616	0	1616	0	1616	0	1616	91	1	1	150	45	1.37	2	0	0	1	0	0	0	0	0	0	0	0	0	0	0	6.99	0	17.69	3.3	1	11.9	1	8.8	0.4	107
36	0	7	0	3	1639	92	0	1639	0	1639	0	1639	0	1639	0	1639	0	1639	83	0	1	150	74	1.76	2	0	1	0	0	1	0	0	0	0	0	0	0	0	0	4.9	0	5.77	4	2	11.1	1	11.4	0.98	41.2
37	0	7	0	3	1525	26	0	1525	0	1525	0	1525	0	1525	0	1525	0	1525	79	0	0	152	45	1.38	4	0	0	0	0	1	0	0	0	0	0	0	0	0	0	15.06	1	16.71	3.7	2	8.7	1	19.6	2.39	21.3
38	0	8	0	3	1591	19	0	1591	0	1591	0	1591	0	1591	0	1591	0	1591	84	0	1	140	44	1.31	2	0	1	0	0	1	1	0	0	0	0	0	1	0	0	5.73	0	10.11	2.8	1	9.2	1	21.4	1.1	36.2
39	0	3	0	3	1609	49	0	1609	0	1609	0	1609	0	1609	0	1609	0	1609	83	0	0	157	62	1.64	2	0	0	0	1	1	0	0	1	0	0	0	0	0	0	2.87	0	10.32	4.1	2	12.4	1	22.7	0.99	55.2
40	0	3	0	3	1525	1299	0	1525	0	1525	0	1525	0	1525	0	1525	0	1525	81	0	1	153	52	1.49	3	1	1	1	0	1	0	0	0	0	1	0	1	1	0	3.15	0	8.44	4.3	2	12.9	0	31.7	0.9	45.6
41	0	3	1	1	1511	1510	0	1511	0	1511	0	1511	0	1511	0	1511	0	1511	85	0	0	159.5	71	1.77	2	0	1	1	0	1	0	0	0	0	1	0	1	0	0	4.15	0	8.46	4.1	2	9.8	1	32.4	0.7	80.1
42	0	7	1	1	432	555	0	432	0	432	0	432	0	432	0	432	0	432	88	0	0	140	40	1.25	2	0	0	0	0	1	0	1	0	0	0	0	0	0	0	5.67	0	12.47	3.8	2	14.7	0	23.8	0.83	65.8
43	1	7	0	2	940	240	1	940	1	940	0	940	0	940	0	940	1	940	91	1	1	148	42	1.31	2	0	0	0	0	0	1	0	0	0	0	0	1	1	0	7.09	0	6.97	3.8	2	13.5	0	18.1	0.59	70
44	0	3	1	1	1454	232	0	1454	0	1454	0	1454	0	1454	0	1454	0	1454	83	0	0	154	63	1.64	2	0	0	0	0	1	0	0	1	0	0	0	0	0	0	3.43	0	7.03	3.8	2	12.8	1	19	0.78	71.6
45	0	7	0	2	757	1458	1	757	1	757	0	757	0	757	0	757	1	757	76	0	0	157	61.8	1.64	3	0	1	1	0	1	1	0	0	0	0	0	0	0	0	8.05	1	25.81	4.2	2	10.5	1	14.2	3.3	15.2
46	0	3	0	2	146	1356	1	146	1	146	0	146	1	5	0	146	1	5	87	0	1	152	48	1.42	3	0	0	1	0	1	1	0	0	0	0	0	0	0	0	5.3	0	12.08	4.5	2	13.5	0	16	0.9	44.7
47	0	3	0	3	1528	43	0	1528	0	1528	0	1528	0	1528	0	1528	0	1528	81	0	1	147	45	1.36	3	0	0	0	0	1	0	0	0	0	0	0	0	0	0	5.5	0	12.29	3	1	11.3	1	16.5	0.75	55.6
48	0	3	0	2	1513	990	0	1513	0	1513	0	1513	0	1513	0	1513	0	1513	87	0	1	150	61	1.59	2	0	0	0	0	1	0	0	1	0	0	0	0	0	0	4	0	4.3	4.1	2	11	1	15.8	1.06	37.3
49	0	4	0	2	952	2844	0	952	0	952	0	952	0	952	0	952	0	952	82	0	1	139	53.8	1.44	2	0	0	1	0	1	0	0	0	0	0	0	0	0	0	3.79	0	13.03	4.7	2	13.5	0	14.6	1	40.5
50	0	3	0	3	650	2891	1	650	1	650	0	650	0	650	0	650	1	650	88	0	0	159	52.7	1.53	2	0	1	1	0	1	0	0	0	0	1	0	1	1	0	6.54	0	13.83	4	2	11.3	1	22.1	1.5	34.4
51	0	5	0	2	1310		0	1310	0	1310	0	1310	0	1310	0	1310	0	1310	86	0	1	148	59	1.56	2	0	1	0	0	1	0	0	0	0	0	0	0	0	0	7.1	0	13.9	3.7	2	9.8	1	17	0.83	49
52	0	4	1	1	1427	2680	0	1427	0	1427	0	1427	0	1427	0	1427	0	1427	76	0	1	150	61	1.59	2	0	1	1	0	1	0	0	0	0	1	0	1	1	0	4.1	0	4.6	4.2	2	10.8	1	23.1	0.78	54.3
53	0	3	0	2	1440	2602	0	1440	0	1440	0	1440	0	1440	0	1440	0	1440	87	0	1	157	59	1.6	2	0	1	1	0	1	0	0	0	0	1	0	1	1	0	3.9	0	10.8	4.3	2	10.9	1	14.8	0.84	48.2
54	0	7	0	3	14	1819	0	14	0	14	0	14	0	14	0	14	0	14	91	1	1	136	40	1.23	2	0	1	0	0	1	0	0	0	0	0	0	0	0	0	7.39	0	15.21	3.9	2	11	1	17.9	1.33	28.8
55	0	4	0	2	1408	214	0	1408	0	1408	0	1408	0	1408	0	1408	0	1408	88	0	1	140	44.5	1.32	2	0	0	0	0	0	0	0	0	0	0	0	0	0	0	4.82	0	12.81	3.8	2	11.6	1	28.5	0.47	90.6
56	0	3	0	3	1289	623	1	1289	1	1289	0	1289	0	1289	0	1289	1	1289	90	1	1	141	40	1.25	2	0	1	1	0	1	0	0	0	0	1	1	1	1	0	10.7	1	14.37	4.2	2	10.7	1	18.1	1.07	36.6
57	0	7	0	3	1032	248	1	1032	1	1032	0	1032	0	1032	0	1032	1	1032	88	0	1	150	41	1.31	2	0	0	0	1	1	1	0	0	0	0	0	0	0	0	7.46	0	12.81	3.6	2	11	1	31	0.61	68.1
58	0	3	0	2	1070	383	1	1070	1	1070	0	1070	0	1070	0	1070	1	1070	78	0	1	157.5	39	1.31	2	0	1	0	0	0	0	0	0	0	0	0	0	0	0	4.4	0	10.29	4	2	11	1	20.6	0.63	68.1
59	0	7	0	3	612	123	1	612	1	612	0	612	1	557	0	612	1	557	77	0	1	157	48	1.45	3	0	1	0	0	0	1	1	0	0	0	1	1	0	0	4	0	3.9	3.8	2	9.4	1	22.3	0.84	49.9
60	0	7	0	2	1140		0	1140	0	1140	1	97	0	1140	0	1140	1	97	82	0	1	145	45	1.35	3	0	0	0	0	0	0	0	0	0	0	0	0	0	0	5.61	0	8.97	3.7	2	9.7	1	20.7	1.09	36.8
61	0	7	0	3	746	135	1	746	1	746	0	746	1	418	0	746	1	418	75	0	0	156	64.5	1.67	3	0	0	0	0	1	1	1	0	0	0	0	0	0	0	16.88	1	22.54	3.8	2	10	1	6.6	8.29	5.6
62	0	3	0	3	376		0	376	0	376	0	376	0	376	0	376	0	376	84	0	0	157	49.4	1.47	2	0	0	0	1	1	0	0	0	0	0	0	0	0	0	5.53	0	11.69	4	2	8.4	1	18.4	1.24	43
63	0	3	0	2	61	43	0	61	0	61	0	61	1	1	0	61	1	1	67	0	0	164	84	1.96	2	1	0	1	1	1	0	0	1	0	0	0	0	0	0	1.1	0	3.2	4.6	2	12.6	1	22.2	1.4	40.2
64	0	3	0	3	390		1	390	0	390	1	234	0	390	0	390	1	234	80	0	1	148	45	1.36	2	1	1	0	0	1	1	1	0	0	0	0	0	0	0	9.7	1	26.32	4	2	10.6	1	11.1	1.1	36.7
65	0	7	0	2	1218	1287	0	1218	0	1218	1	93	0	1218	0	1218	1	93	92	1	0	171	71	1.84	3	0	0	0	0	1	1	0	0	0	0	0	0	0	0	3.7	0	12.11	3.7	2	14.4	0	10.7	1.1	47.7
66	0	3	1	1	1084	636	0	1084	0	1084	0	1084	0	1084	0	1084	0	1084	87	0	1	169	59	1.66	2	0	0	1	0	1	0	0	0	0	0	0	0	0	0	3.98	0	12.08	4.1	2	12.5	0	14.9	1	39.8
67	0	3	1	1	975	317	0	975	0	975	0	975	0	975	1	896	0	975	77	0	1	132	34	1.12	3	0	1	1	0	1	0	0	0	1	1	1	1	1	0	4.08	0	9.69	3.4	1	10.8	1	16.9	0.8	52.6
68	0	4	0	3	1224	168	0	1224	0	1224	0	1224	0	1224	0	1224	0	1224	85	0	1	143	46	1.35	3	0	1	1	0	1	0	0	0	0	0	0	1	1	0	7	0	9.6	4.2	2	11.1	1	16.7	0.9	45
69	0	3	0	2	1259		0	1259	0	1259	0	1259	0	1259	0	1259	0	1259	82	0	0	165	63	1.7	3	0	1	1	0	1	1	0	0	0	0	0	1	0	1	11.7	1	26	4.1	2	11.9	1	7.1	1.5	35.1
70	0	3	0	2	122		1	122	0	122	0	122	0	122	0	122	0	122	93	1	0	159	51	1.5	3	0	0	0	0	1	0	0	0	0	0	0	1	1	0	11.4	1	7.9	3.2	1	7.9	1	5.5	1.2	43.3
71	0	3	0	3	1147		0	1147	0	1147	0	1147	0	1147	0	1147	0	1147	88	0	0	171	71.5	1.84	2	0	1	0	0	1	0	0	0	0	0	0	1	0	0	5.8	0	4.2	4.4	2	12.6	1	14.4	1.3	40.3
72	0	3	0	3	1100	2653	0	1100	0	1100	0	1100	0	1100	0	1100	0	1100	74	0	0	176	73	1.89	2	0	1	0	0	0	0	0	0	0	0	0	1	0	1	2.7	0	3.4	4.6	2	14	0	10.6	0.7	83.3
73	0	3	0	2	1098	147	0	1098	0	1098	0	1098	0	1098	0	1098	0	1098	82	0	0	158	53	1.53	3	0	0	0	0	1	0	0	0	0	0	0	1	1	0	3.2	0	4	4.2	2	15.2	0	16	0.9	61.5
74	0	7	0	2	1184	44	0	1184	0	1184	0	1184	0	1184	0	1184	0	1184	89	0	1	135	30	1.06	2	0	0	0	0	1	0	0	0	0	0	0	0	0	0	7.12	0	8.4	3.8	2	10.4	1	22.5	1.2	32.4
75	0	3	1	1	1121	85	0	1121	0	1121	0	1121	0	1121	0	1121	0	1121	83	0	1	150	50	1.44	2	0	0	0	0	1	0	0	0	0	0	0	0	0	0	3.7	0	5.8	4	2	12	0	28.8	0.73	56.9
76	0	7	1	1	1154	2665	0	1154	0	1154	0	1154	0	1154	0	1154	0	1154	82	0	1	158	48	1.45	3	0	0	1	0	1	0	0	0	0	0	0	0	0	0	6.6	0	8.6	4.3	2	11.1	1	18.3	1.02	39.6
77	0	7	0	2	520		1	520	1	520	1	319	0	520	0	520	1	319	85	0	0	160	58	1.61	4	0	1	0	0	1	0	0	0	0	0	1	1	1	1	26.3	1	27.8	3.7	2	11.3	1	15	1.1	48.8
78	0	4	0	2	1098	3172	0	1098	0	1098	0	1098	0	1098	0	1098	0	1098	82	0	1	150	56	1.53	2	0	0	0	0	0	1	0	0	0	0	0	0	0	0	2.62	0	8.97	4	2	13.7	0	26.2	0.5	86.4
79	0	7	1	1	1073	33	0	1073	0	1073	0	1073	0	1073	0	1073	0	1073	81	0	1	167	47	1.48	2	0	0	0	0	1	0	0	0	0	0	0	0	0	0	4.2	0	5.1	4.5	2	12.1	0	18.5	0.7	60
80	0	3	0	2	1122	1382	0	1122	0	1122	0	1122	0	1122	0	1122	0	1122	84	0	0	158	58	1.6	2	0	1	0	0	1	0	0	0	0	0	0	1	0	0	5.1	0	12.1	4.4	2	13.8	0	15.8	1.24	43
81	0	8	0	2	662	16	0	662	0	662	0	662	0	662	0	662	0	662	90	1	1	150	35	1.21	2	0	0	0	0	1	0	0	0	0	0	0	0	0	0	8	1	6.6	3.2	1	10.3	1	31.5	0.86	46.5
82	0	3	0	3	862	72	1	862	0	862	0	862	0	862	0	862	0	862	76	0	1	145	63	1.59	3	0	0	0	0	0	0	0	1	0	0	0	0	0	0	4.1	0	3.7	3.7	2	8.7	1	3.2	1	41.4
83	0	3	0	2	1045	1396	0	1045	0	1045	0	1045	0	1045	0	1045	0	1045	86	0	1	138	52	1.41	2	0	0	1	0	0	0	0	0	0	0	0	0	0	0	5.76	0	11.39	4.1	2	13.6	0	15.9	0.9	44.8
84	0	7	0	2	1084	100	0	1084	0	1084	0	1084	0	1084	0	1084	0	1084	86	0	1	148	40	1.28	3	0	0	0	0	0	0	0	0	0	1	0	0	0	0	9.3	1	14.5	4	2	12.9	0	24.4	0.9	44.8
85	0	3	0	2	994	55	0	994	0	994	0	994	0	994	0	994	0	994	81	0	1	157	43	1.37	2	0	0	0	0	0	0	0	0	0	0	0	0	0	0	5.3	0	2.9	3.7	2	7.9	1	26.6	1.9	20.1
86	0	4	1	1	1057	103	0	1057	0	1057	0	1057	0	1057	0	1057	0	1057	88	0	1	159	37	1.28	2	0	0	0	0	1	0	0	0	0	0	0	0	0	0	4.9	0	4.4	3.1	1	9.7	1	11.1	0.5	84.7
87	0	7	0	2	584	64	0	584	0	584	0	584	0	584	0	584	0	584	82	0	1	155	54	1.52	3	0	0	0	0	1	0	0	1	0	0	0	0	0	0	5.5	0	7.5	4.1	2	10.7	1	25.8	1.2	33.2
88	0	3	0	2	804	159	0	804	0	804	0	804	0	804	0	804	0	804	75	0	1	152	44	1.36	2	0	0	0	1	1	0	0	0	0	1	0	1	1	0	3.7	0	6.4	3.1	1	10.6	1	25.8	0.8	53
89	0	3	0	2	390	335	1	390	1	390	0	390	0	390	0	390	1	390	91	1	0	158	55	1.55	2	0	1	0	0	0	0	0	0	0	1	1	1	1	0	5.2	0	9.72	4.5	2	11.1	1	17.2	2.15	23
90	0	4	1	1	854	418	0	854	0	854	0	854	1	845	0	854	1	845	91	1	0	157	50	1.48	2	0	0	0	0	1	0	0	0	0	0	0	0	0	0	7.21	0	3.1	4.3	2	13.3	0	15.8	0.74	73.9
91	0	7	1	1	1090	215	0	1090	0	1090	0	1090	0	1090	0	1090	0	1090	82	0	0	169	52	1.56	2	0	1	1	0	0	0	0	0	0	1	0	1	1	0	3.509	0	1.6	4.1	2	11.2	1	21.2	0.72	78.5
92	0	3	1	1	734	64	0	734	0	734	0	734	0	734	0	734	0	734	84	0	1	142	44	1.32	2	0	0	1	0	1	0	0	0	0	0	0	0	0	0	3.907	0	1.8	4.6	2	14.8	0	16.7	0.58	72.9
93	0	3	0	2	757	43	0	757	0	757	0	757	0	757	0	757	0	757	85	0	0	170	51	1.55	2	0	0	0	0	1	0	1	0	0	0	0	0	0	0	3.587	0	1.5	4.1	2	12.9	1	16.2	1.06	50.9
94	0	3	0	2	996	48	0	996	0	996	0	996	0	996	0	996	0	996	88	0	1	147	54	1.48	2	0	0	1	0	1	0	0	0	0	0	0	0	0	0	16.4	1	14.6	4	2	11.8	1	21.3	1.2	32.5
95	0	4	0	2	744	1215	0	744	0	744	0	744	0	744	0	744	0	744	80	0	1	147	50.1	1.43	2	0	0	0	0	0	0	0	0	0	0	0	0	0	0	2.72	0	1.9	4.4	2	10.8	1	32.9	0.57	75.4
96	0	7	0	2	692	174	0	692	0	692	0	692	0	692	0	692	0	692	82	0	1	141	44.3	1.32	2	0	0	1	0	1	0	0	0	0	1	0	1	1	0	3.92	0	3	4.1	2	10.6	1	20.6	0.88	46.5
97	0	4	0	2	804	112	0	804	0	804	0	804	0	804	0	804	0	804	92	1	1	141	44.6	1.32	2	0	0	0	0	1	0	0	0	0	0	0	0	0	0	14.3	1	19.4	4.1	2	11.2	1	25.9	1	39.2
98	0	7	0	2	472	498	1	472	0	472	1	463	0	472	0	472	1	463	87	0	1	145	42	1.3	2	1	0	0	0	1	0	0	0	0	0	0	0	0	0	5.4	0	4.1	3.8	2	8.3	1	22	0.92	43.6
99	0	8	0	3	764	14	1	764	1	764	0	764	0	764	0	764	1	764	70	0	0	162	42.4	1.38	3	1	0	0	1	1	0	0	0	0	0	0	0	0	0	39.8	1	15.8	3	1	12.5	1	14.7	0.52	117.2
100	0	7	1	1	960	1155	0	960	0	960	0	960	0	960	0	960	0	960	77	0	0	169	62	1.71	2	1	0	0	1	0	0	0	0	0	0	0	0	0	0	3.8	0	4.6	4	2	14.6	0	11.7	1.04	53.4
101	0	3	1	1	992	1894	0	992	0	992	0	992	0	992	0	992	0	992	74	0	1	158	58.8	1.61	1	0	0	0	0	1	0	0	0	0	0	0	0	0	0	2.74	0	1.2	4.1	2	12.4	0	23.5	0.61	71.6
102	0	3	1	1	964	894	0	964	0	964	0	964	0	964	0	964	0	964	80	0	1	156	52.3	1.51	2	0	0	1	0	0	0	0	0	0	0	0	1	0	1	3.74	0	8.9	4.6	2	12.9	0	21.1	0.65	65.3
103	0	3	0	3	839	37	0	839	0	839	1	29	0	839	0	839	1	29	86	0	1	142	41	1.27	3	1	0	0	0	0	0	0	0	0	0	0	1	0	0	7.63	0	4	2.6	1	11	1	20.5	0.73	56.3
104	0	3	0	2	571	835	1	571	1	571	0	571	0	571	0	571	1	571	81	0	0	163	62.2	1.68	2	1	0	1	1	0	0	0	1	0	1	0	1	1	0	1.88	0	5.9	4.1	2	10.1	1	30.5	0.88	63.2
105	0	3	0	2	730		0	730	0	730	0	730	0	730	0	730	0	730	89	0	1	150	54	1.5	3	1	1	1	1	1	0	0	0	0	0	0	0	0	0	6.6	0	23.2	3.5	2	9	1	17.6	1.17	33.3
106	0	4	0	3	979	95	0	979	0	979	0	979	0	979	0	979	0	979	89	0	0	156	57.6	1.58	2	0	1	1	0	1	0	0	0	0	0	0	1	1	0	5.78	0	3.7	3.6	2	11.8	1	21.6	0.95	56.6
107	0	3	0	2	755	128	0	755	0	755	0	755	0	755	0	755	0	755	84	0	0	166	53.8	1.58	2	0	0	1	0	1	0	0	0	0	0	0	1	1	0	3.89	0	2.5	4	2	12.8	1	14.9	1.26	42.2
108	0	7	0	2	953	176	0	953	0	953	0	953	0	953	0	953	0	953	83	0	1	146	37.6	1.23	2	1	0	1	0	1	0	0	0	0	0	0	1	1	0	5.1	0	2.5	3.8	2	9.8	1	11	1.54	25.1
109	0	3	1	1	923	125	0	923	0	923	0	923	0	923	0	923	0	923	83	0	1	144	39.6	1.26	2	0	1	1	0	1	0	0	0	0	0	0	0	0	0	5.7	0	4.2	3.7	2	12	0	24	0.74	56.1
110	0	3	0	2	743	54	0	743	0	743	0	743	0	743	0	743	0	743	84	0	1	140	38.3	1.22	2	0	0	0	0	1	0	1	0	0	0	0	0	0	0	4.02	0	6.1	4	2	11.7	1	29.1	0.65	64.4
111	0	3	0	3	807	2642	0	807	0	807	0	807	0	807	0	807	0	807	81	0	0	160.5	57.5	1.6	2	1	0	1	0	1	0	0	0	0	1	0	1	1	0	2.63	0	3.7	4	2	13	0	17.9	0.92	60.2
112	0	7	0	2	735	68	1	735	1	735	0	735	0	735	0	735	1	735	93	1	1	141.5	35.6	1.18	2	0	0	0	0	1	0	0	0	0	0	0	0	0	0	9.63	1	10.7	3.7	2	8	1	22	1.47	25.6
113	1	3	0	3	744	16	0	744	0	744	0	744	0	744	0	744	0	744	86	0	1	154	42.4	1.35	2	0	0	1	0	1	1	0	0	0	0	1	1	1	0	6.77	0	12.6	3.5	2	10	1	24.6	1.11	35.6
114	0	4	0	2	92		0	92	0	92	1	28	0	92	0	92	1	28	88	0	0	157.5	62.7	1.66	2	1	0	1	0	1	1	0	0	0	1	0	1	0	0	3	0	5.8	3.7	2	12.6	1	13.9	1.29	40.6
115	0	7	0	3	165	23	1	165	1	165	0	165	0	165	0	165	1	165	88	0	0	161	44.3	1.41	4	1	0	0	1	0	1	0	0	0	0	0	0	0	0	57.28	1	40.4	3.4	1	10.4	1	23.5	3.17	15.2
116	0	3	0	2	848	71	0	848	0	848	0	848	0	848	0	848	0	848	90	1	1	142	42.9	1.3	2	0	0	1	0	1	0	0	0	0	0	0	0	0	0	6.1	0	9.5	4	2	10.2	1	20.7	0.78	51.7
117	0	8	0	3	727	12	0	727	0	727	0	727	0	727	0	727	0	727	91	1	1	145	39.6	1.26	4	0	0	0	0	0	0	0	0	0	0	0	0	0	0	9.6	1	12.6	3.5	2	9.5	1	32	0.66	61.9
118	0	3	0	3	338		0	338	0	338	0	338	0	338	0	338	0	338	88	0	0	154	45	1.39	2	0	0	0	0	0	0	0	0	0	0	0	0	0	0	6.77	0	5.8	4.3	2	11.7	1	17.8	1.23	42.8
119	0	5	1	1	165	1269	1	165	0	165	0	165	0	165	0	165	0	165	85	0	1	135	41	1.24	2	0	0	0	0	1	0	0	0	0	0	0	0	0	0	13.5	1	11.8	4	2	11	1	20.2	3.45	10.3
120	0	4	0	2	897	397	0	897	0	897	0	897	0	897	0	897	0	897	87	0	0	159	55	1.56	2	0	1	1	0	1	0	1	0	0	0	0	0	0	0	20.28	1	9.9	3.9	2	9.8	1	32.2	4.43	10.6
121	0	7	0	3	887		0	887	0	887	0	887	0	887	0	887	0	887	83	0	0	158	58	1.6	2	1	0	1	0	1	0	1	0	0	0	1	0	0	0	6.81	0	11.4	4	2	10.2	1	17	2.57	19.4
122	0	7	0	3	727	47	0	727	0	727	0	727	0	727	0	727	0	727	87	0	0	155	57.7	1.58	2	0	0	1	0	1	0	0	0	0	0	0	0	0	0	4.15	0	5.43	3.7	2	10.4	1	9.6	0.7	79.5
123	1	8	1	1	776	1356	0	776	0	776	1	361	0	776	0	776	1	361	90	1	1	125	53.8	1.37	3	0	1	1	0	1	0	0	0	0	1	0	1	1	0	14.07	1	10.8	3.9	2	11.8	1	17.8	1.14	34.1
124	0	7	1	1	727	181	0	727	0	727	0	727	0	727	0	727	0	727	83	0	1	145	41	1.29	2	0	1	1	0	1	0	1	0	0	0	0	1	0	0	3.78	0	1.7	3.7	2	9.8	1	12.2	0.32	140.3
125	0	3	0	3	387	59	0	387	0	387	0	387	0	387	0	387	0	387	80	0	0	157.1	35.4	1.24	3	1	1	1	0	1	0	0	0	0	1	0	1	0	0	7.3	0	3.3	3.4	1	11.4	1	10.8	1.01	54.6
126	0	3	1	1	853	233	0	853	0	853	0	853	0	853	0	853	0	853	86	0	1	146.4	42.3	1.31	2	0	0	0	0	0	0	0	0	0	0	0	0	0	0	6.65	0	1.9	3.7	2	10.5	1	13	0.77	53.1
127	0	7	1	1	180	72	0	180	0	180	0	180	0	180	0	180	0	180	87	0	1	146.3	51.2	1.44	3	1	1	1	0	1	0	0	0	0	0	0	0	0	0	6.49	0	3	4.1	2	13.4	0	15.5	0.59	70.9
128	0	8	0	3	736	414	0	736	0	736	0	736	0	736	0	736	0	736	88	0	1	140	36.8	1.2	2	0	0	0	0	0	1	0	0	0	0	0	0	0	0	7.29	0	3.5	2.7	1	10.5	1	31.9	0.53	79.4
129	0	4	0	3	718		0	718	0	718	0	718	0	718	0	718	0	718	93	1	0	149.8	47.7	1.41	2	1	0	0	0	1	1	1	0	0	0	0	0	0	0	10.1	1	10.7	3.8	2	10.7	1	20.6	1.07	49.1
130	0	3	0	2	839	34	0	839	0	839	0	839	0	839	0	839	0	839	88	0	1	133.1	38.7	1.2	2	0	0	0	0	1	0	0	1	0	0	0	0	0	0	6.19	0	2.2	4.1	2	11.9	1	12.8	0.56	74.8
131	0	3	0	2	709	1697	0	709	0	709	0	709	0	709	0	709	0	709	76	0	1	150	42.5	1.33	2	0	1	0	0	1	1	0	0	0	0	0	0	0	0	7.87	0	7.3	3.5	2	10	1	10.5	1.26	32.1
132	0	4	0	2	790		0	790	0	790	0	790	0	790	0	790	0	790	82	0	0	164	65.9	1.73	1	0	0	1	0	1	1	0	0	0	0	0	0	0	0	2.68	0	7	4.4	2	13.8	0	11.2	0.87	63.8
133	0	2	1	1	763	819	0	763	0	763	0	763	0	763	0	763	0	763	84	0	0	165.5	52.8	1.56	2	1	0	0	0	1	0	0	0	0	0	0	1	0	0	3.5	0	8.3	4.1	2	12.8	1	21	0.98	55.6
134	0	5	1	1	786	295	0	786	0	786	0	786	0	786	0	786	0	786	76	0	1	150.5	44.1	1.36	2	1	0	0	0	1	0	0	0	0	0	0	0	0	0	2.39	0	3.7	3.7	2	8.7	1	31.8	0.41	109.7
135	0	3	1	1	734	154	0	734	0	734	0	734	0	734	0	734	0	734	79	0	1	142	35.9	1.19	2	0	1	0	0	0	0	0	0	0	0	0	0	0	0	2.57	0	4.48	3.7	2	11.2	1	20	0.58	74.2
136	0	5	0	2	660	350	1	660	1	660	0	660	0	660	0	660	1	660	83	0	0	162.6	58.7	1.63	1	0	1	1	0	1	0	0	0	0	1	0	1	1	0	6.49	0	7.8	4.1	2	9.3	1	15.5	2.39	21
137	0	5	0	3	125	23	1	125	1	125	0	125	0	125	0	125	1	125	96	1	1	135.5	36.9	1.18	3	0	0	1	0	1	0	0	0	0	0	0	0	0	0	18.37	1	12.7	3.7	2	11.5	1	17.3	2.14	16.8
138	0	4	0	2	733	64	0	733	0	733	0	733	0	733	0	733	0	733	80	0	1	135.7	49.2	1.36	2	0	0	1	0	0	0	0	0	0	0	0	0	0	0	3.63	0	4.8	3.8	2	12.6	0	33	0.66	64.2
139	0	6	0	2	727	169	0	727	0	727	0	727	0	727	0	727	0	727	83	0	1	143.3	46.1	1.35	1	0	0	0	0	1	1	0	0	0	0	0	0	0	0	3.77	0	4.21	4	2	12	0	15.8	0.64	65.7
140	0	2	1	1	369	2842	0	369	0	369	0	369	0	369	0	369	0	369	77	0	0	173.1	71.4	1.85	2	1	0	1	0	1	0	0	0	0	0	0	0	0	0	1.24	0	2.87	4.5	2	12.9	1	21.8	0.76	75.3
141	0	4	1	1	727	2401	0	727	0	727	0	727	0	254	0	727	0	727	79	0	0	158	57.7	1.59	3	1	0	0	0	1	0	0	0	0	0	0	0	0	0	3.78	0	5.19	4.1	2	13.3	0	19.1	0.99	56
142	0	2	1	1	362	657	0	362	0	362	0	362	0	362	0	362	0	362	81	0	1	147	70.3	1.69	2	0	1	1	0	1	0	0	0	0	0	0	0	0	0	2.89	0	3.71	4.1	2	12.1	0	15.7	0.64	66.2
143	0	4	0	3	727	83	0	727	0	727	0	727	0	727	0	727	0	727	75	0	1	154	56.1	1.55	3	0	1	1	0	1	0	0	0	0	0	1	1	1	0	5.81	0	9.49	4.5	2	9.4	1	17.3	2.07	18.7
144	0	3	0	2	362	162	0	362	0	362	0	362	0	362	0	362	0	362	85	0	0	143.2	47.5	1.37	2	0	0	1	0	1	0	0	0	0	0	0	0	0	0	5.4	0	6.54	2.9	1	10.3	1	22.7	1.02	53
145	0	2	0	2	751	671	0	751	0	751	0	751	0	751	0	751	0	751	82	0	0	160.6	72.3	1.8	2	0	0	1	0	1	0	0	0	0	0	0	1	1	0	2.14	0	3.95	3.8	2	12.5	1	16.1	0.93	59.3
146	0	6	0	2	727	157	0	727	0	727	0	727	0	727	0	727	0	727	90	1	1	146	43.1	1.32	3	1	1	1	0	1	1	1	0	0	0	0	1	1	0	8.97	1	12.92	3.9	2	7.6	1	12.3	1.19	32.6
147	0	5	1	1	138	68	0	138	0	138	0	138	0	138	0	138	0	138	83	0	1	134	34.4	1.13	2	0	0	1	1	1	0	0	0	0	0	0	0	0	0	4.14	0	9.11	4.5	2	11.2	1	22.8	0.59	71.8
148	0	5	0	3	713	21	0	713	0	713	0	713	0	713	0	713	0	713	85	0	1	156	44	1.38	3	0	0	0	0	0	0	0	0	0	0	0	0	0	0	8.79	1	17.28	3.9	2	11.9	1	31.8	0.74	55.7
149	0	3	0	3	716		0	716	0	716	0	716	0	716	0	716	0	716	85	0	0	158.5	54.6	1.55	2	1	0	1	0	0	0	0	0	0	0	0	0	0	0	5.24	0	4.79	4.5	2	12.4	1	14.6	1.65	31.3
150	0	6	0	3	684	97	0	684	0	684	0	684	1	154	0	684	1	154	77	0	1	146	34.9	1.19	3	0	0	0	0	0	0	0	0	0	0	0	0	0	0	1.34	0	3.94	3.2	1	10.6	1	31.5	0.55	79.3
151	0	5	1	1	564	1003	0	564	0	564	0	564	0	564	0	564	0	564	87	0	1	132	37	1.16	2	0	1	1	0	1	0	0	0	0	0	1	1	1	0	7.18	0	7.87	3.8	2	7.9	1	15	0.87	46.3
152	0	3	1	1	541	281	0	541	0	541	0	541	0	541	0	541	0	541	83	0	1	144.8	59.4	1.55	2	0	1	1	0	1	0	0	0	0	0	0	0	0	0	3.88	0	5.77	4	2	11.1	1	20.4	0.62	68
153	0	5	0	3	506		0	506	0	506	0	506	0	506	0	506	0	506	92	1	0	162	75.1	1.84	3	1	0	0	0	0	0	0	0	0	0	0	0	0	0	8.08	1	19.32	3.4	1	10.8	1	27.1	0.79	68.6
154	0	3	0	2	534		1	534	1	534	0	534	0	534	0	534	1	534	77	0	1	150	53.3	1.49	3	0	0	1	0	1	0	0	0	0	0	0	1	1	0	4.47	0	3.94	3.3	1	8.4	1	13.7	1.14	35.7
155	0	3	0	2	4	236	1	4	1	4	0	4	0	4	0	4	1	4	84	0	0	160	51.1	1.51	2	1	0	1	0	1	0	0	0	0	0	1	1	1	0	4.81	0	4.49	3.2	1	10.6	1	16.5	1.45	36.2
156	0	3	0	2	562	91	0	562	0	562	0	562	0	562	0	562	0	562	83	0	1	134.1	38.3	1.19	2	0	1	1	0	1	0	0	0	0	0	0	1	0	0	7.16	0	5.77	4.2	2	9.7	1	16.9	1.08	37.1
157	0	3	1	1	711	233	0	711	0	711	0	711	0	711	0	711	0	711	83	0	0	147	42.8	1.32	2	0	0	1	0	0	0	0	0	0	0	0	1	1	0	6.32	0	11.2	4.1	2	11.2	1	11.7	0.61	93.7
158	0	4	0	2	408	1896	0	408	0	408	0	408	0	408	0	408	0	408	83	0	1	143.6	69.4	1.66	2	0	1	0	0	1	0	0	0	0	0	0	0	0	0	4.45	0	6.14	3.5	2	12.1	0	19.6	1.15	34.6
159	0	5	0	3	562	238	0	562	0	562	0	562	0	562	0	562	0	562	86	0	1	155	38.8	1.29	2	0	0	0	0	1	1	0	0	0	0	0	0	0	0	5.05	0	6.96	3.6	2	11.2	1	11.9	0.9	44.8
160	0	3	0	2	415	106	0	415	0	415	0	415	0	415	0	415	0	415	71	0	1	152.1	47.8	1.42	2	0	0	1	0	1	0	0	0	0	0	0	0	0	0	1.85	0	2.68	4	2	10.2	1	8	0.55	81.1
161	0	7	0	3	537	813	0	537	0	537	0	537	0	98	0	537	0	537	86	0	0	163	57.7	1.62	3	0	0	1	1	1	0	0	0	0	0	0	1	1	1	6.41	0	26.72	4	2	13	0	16.1	0.87	62.9
162	0	8	0	2	673		0	673	0	673	0	673	0	673	0	673	0	673	71	0	0	163	52.7	1.54	3	1	1	1	0	1	0	0	0	0	0	0	0	0	0	5.93	0	2.92	4.1	2	8.7	1	5.4	1.32	42.1
163	0	4	0	2	585	1014	0	585	0	585	1	232	0	585	0	585	1	232	87	0	1	138	47.7	1.35	2	0	0	1	0	0	0	0	0	0	0	1	1	1	0	10.8	1	13.3	3.5	2	8.8	1	13.3	2.42	15.1
164	0	4	0	2	603	222	0	694	0	694	0	694	0	694	0	694	0	694	74	0	0	168	72	1.83	2	1	1	1	0	1	0	0	1	0	0	0	0	0	0	11.11	1	4.43	3.4	1	8.6	1	17.7	6.93	6.8
165	0	3	0	2	380	78	0	380	0	380	0	380	0	380	0	380	0	380	81	0	0	165.7	51.2	1.54	2	1	1	1	1	1	1	0	0	0	0	0	0	0	0	6.29	0	5.57	4	2	14	0	12.2	0.7	81.2
166	0	3	1	1	359	749	0	359	0	359	0	359	0	359	0	359	0	359	84	0	1	147.1	61.8	1.59	2	0	0	1	0	1	0	0	0	0	0	0	0	0	0	3.09	0	6.14	4	2	11.2	1	25.8	0.62	67.8
167	0	3	1	1	463	127	0	463	0	463	0	463	0	463	0	463	0	463	80	0	1	155.2	53.7	1.52	2	0	1	1	0	1	0	0	0	0	0	0	0	0	0	2.8	0	4.77	4.2	2	12.2	0	23.6	0.86	48.1
168	0	1	1	1	561	2067	0	561	0	561	0	561	0	561	0	561	0	561	75	0	0	165.5	62.6	1.7	2	1	0	1	0	1	0	0	0	0	0	0	0	0	0	1.92	0	2.52	4.6	2	15.1	0	18.8	1.47	36.9
169	0	3	1	1	363	138	0	363	0	363	0	363	0	363	0	363	0	363	88	0	1	140	43.7	1.3	1	0	0	1	0	1	0	0	0	0	0	0	0	0	0	6.12	0	8.37	4	2	9.7	1	18.7	0.93	42.9
170	0	4	0	3	412	13	0	412	0	412	0	412	1	398	0	412	1	398	88	0	1	154	56.8	1.56	2	0	0	0	0	1	0	0	0	0	0	0	1	0	1	5.66	0	38.41	4.3	2	11.9	1	21.4	0.8	50.6
171	0	4	0	2	359	196	0	359	0	359	0	359	0	359	0	359	0	359	79	0	0	155	46	1.41	2	1	0	1	0	0	0	0	0	0	1	0	1	0	1	6.51	0	13.64	3.7	2	10.5	1	9.5	0.79	71.6
172	0	5	0	3	244	38	1	244	1	244	0	244	0	244	0	244	1	244	88	0	1	149	32.4	1.16	4	0	0	0	0	1	0	0	0	0	0	0	0	0	0	7.21	0	21.9	1.9	1	9.2	1	1.5	0.58	72
173	0	3	0	2	363	33	0	363	0	363	0	363	0	363	0	363	0	363	88	0	1	144.9	50.1	1.42	2	0	0	1	1	1	0	0	1	0	0	0	1	1	0	6.58	0	12.81	4	2	11.2	1	20.2	0.71	57.7
174	0	3	0	3	380	1659	0	380	0	380	0	380	0	293	0	380	0	380	80	0	1	147	47	1.39	3	0	0	1	0	1	0	0	0	0	0	0	1	0	0	13.04	1	14.24	4.1	2	12.8	0	20.1	0.72	58.4
175	0	3	1	1	373	260	0	373	0	373	0	373	0	373	0	373	0	373	85	0	1	134	35.8	1.15	2	0	0	0	0	0	0	0	0	0	0	0	0	0	0	3.8	0	10.7	3.5	2	8.5	1	30.2	0.61	69.3
176	0	3	0	2	559		0	559	0	559	1	176	0	559	0	559	1	176	90	1	1	148	47.7	1.4	2	0	0	1	0	1	1	0	0	0	0	0	0	0	0	7.93	0	14.37	4.6	2	12.9	0	11	1.01	39
177	0	3	1	1	370	170	0	370	0	370	0	370	0	370	0	370	0	370	83	0	1	150	58	1.55	2	0	0	1	0	1	0	0	0	0	0	0	0	0	0	2.98	0	10.11	4.2	2	11	1	17.2	0.6	70.5
178	0	3	1	1	366	54	0	366	0	366	0	366	0	366	0	366	0	366	83	0	1	153.3	50.6	1.47	2	0	0	1	0	1	0	0	0	0	0	0	0	0	0	3.3	0	9.5	4.4	2	13.9	0	21.8	0.68	61.5
179	0	4	0	3	363	87	0	363	0	363	0	363	0	363	0	363	0	363	98	1	1	143	38.4	1.24	3	0	0	1	0	1	1	0	0	0	1	0	1	1	0	14.3	1	22.2	3.7	2	10	1	11.7	0.77	51.2
180	0	5	1	1	366	48	0	366	0	366	0	366	0	366	0	366	0	366	86	0	1	139.8	35.3	1.17	3	0	0	0	1	1	0	0	0	0	0	0	0	0	0	3.9	0	11.4	4.2	2	11.2	1	22.9	0.78	52.4
181	0	4	0	2	103		0	103	0	103	0	103	0	103	0	103	0	103	84	0	1	136	45.8	1.32	3	1	0	0	0	0	0	0	0	0	0	0	0	0	0	3.9	0	1.7	3.9	2	11.2	1	18.2	0.51	84
182	0	3	0	3	344	57	0	344	0	344	1	328	0	344	0	344	1	328	91	1	1	136	43	1.27	2	0	0	0	0	1	1	0	0	0	0	0	0	0	0	7.5	0		3.6	2	11.6	1	18.5	0.91	43.6
183	0	3	0	3	363	112	0	363	0	363	0	363	0	363	0	363	0	363	93	1	1	138	43	1.28	2	0	0	0	0	1	0	0	0	0	0	0	0	0	0	4.33	0	17	3.8	2	12	0	30.8	0.75	53.5
184	0	4	1	1	426	50	0	426	0	426	0	426	0	426	0	426	0	426	93	1	1	140	60	1.53	3	0	0	1	0	1	0	0	0	0	0	0	0	0	0	7	0	17	3.6	2	11.3	1	44.8	1.06	36.6
185	0	4	0	3	468	110	0	468	0	468	0	468	0	468	0	468	0	468	85	0	1	148	55	1.5	4	0	0	1	0	1	0	1	0	0	0	0	0	0	0	4.81	0	6.54	4	2	10.1	1	27.3	0.98	41
186	0	3	0	3	496	213	0	525	0	525	0	525	0	525	0	525	0	525	86	0	1	143	37.5	1.22	2	1	0	0	0	0	1	1	0	0	0	0	0	0	0	4.35	0	12.1	3.8	2	11.6	1	19.6	0.69	59.9
187	0	3	0	3	363	9	0	363	0	363	0	363	0	363	0	363	0	363	83	0	1	150	50	1.44	4	0	0	0	0	1	0	0	0	0	0	0	0	0	0	9.88	1	17.7	2.8	1	10.3	1	24.4	0.66	63.5
188	0	3	0	3	67	250	1	67	1	67	0	67	0	67	0	67	1	67	83	0	1	137.5	50.7	1.39	3	0	0	0	0	1	1	0	0	0	0	0	0	0	0	7.39	0	9.5	3.6	2	8.3	1	12.2	1.21	32.7
189	0	6	0	3	415	729	0	415	0	415	0	415	0	415	0	415	0	415	87	0	1	147	67	1.65	3	1	1	1	1	1	0	0	0	0	1	0	1	1	0	15.03	1	11.57	4.2	2	10.9	1	22	1.2	32.6
190	0	4	0	2	351	607	0	351	0	351	1	34	0	351	0	351	1	34	81	0	1	146	45	1.35	2	0	0	0	0	1	0	0	0	0	0	0	0	0	0	7.1	0	5.42	3.5	2	10.4	1	12.8	1.2	33.3
191	0	3	1	1	356	952	0	356	0	356	0	356	0	356	0	356	0	356	77	0	1	162	63	1.68	4	0	0	1	0	1	0	0	0	0	0	0	0	0	0	3.59	0	6.8	4.2	2	12.1	0	15.6	0.86	48.6
192	1	3	1	1	433	3401	0	433	0	433	0	433	1	187	0	433	1	187	89	0	0	161	67.5	1.74	3	1	1	1	0	1	1	0	0	0	0	1	1	1	0	5.39	0	16.4	4.4	2	12.3	1	17.9	1.23	42.7
193	0	3	1	1	324		0	324	0	324	0	324	1	324	0	324	1	324	80	0	1	152	38	1.27	2	0	0	0	0	1	0	0	0	0	0	0	0	0	0	3.23	0	4.8	4.5	2	13.3	0	27.2	0.75	55.8
194	0	3	0	2	391	81	0	391	0	391	0	391	0	391	0	391	0	391	88	0	1	132	43.1	1.26	3	1	1	1	0	1	0	0	0	0	0	0	0	0	0	5.7	0	7.9	3.7	2	11.5	1	21.5	1.22	31.9
195	0	4	1	1	391	2595	0	391	0	391	0	391	0	391	0	391	0	391	79	0	1	153	67	1.69	2	0	1	1	0	1	0	0	0	0	1	0	1	1	0	3.19	0	8.3	3.5	2	9.4	1	22.6	2.15	17.7
196	0	6	0	2	363	104	0	363	0	363	1	68	0	363	0	363	1	68	75	0	0	154	52	1.49	3	1	0	1	1	1	1	0	0	0	0	0	0	0	0	16.53	1	19.9	3.7	2	9.9	1	22.3	1.4	38.9
197	0	8	0	2	447	69	0	447	0	447	0	447	0	447	0	447	0	447	79	0	1	150	39.5	1.28	3	0	0	0	0	1	0	0	0	0	0	0	0	0	0	2.42	0	4.5	3	1	9.3	1	27	0.54	80.3
198	0	4	1	1	384	99	0	384	0	384	0	384	0	384	0	384	0	384	75	0	1	153.1	58	1.57	2	0	1	1	0	0	0	0	0	0	0	0	0	0	0	4.32	0	5.6	4.3	2	12	0	14.2	0.68	63.3
199	0	3	1	1	440	460	0	440	0	440	0	440	0	440	0	440	0	440	78	0	0	169	65	1.75	3	1	1	1	0	1	0	0	0	0	1	1	1	1	1	8.06	1	4.9	4	2	10.8	1	11.6	1.77	29.8
200	0	3	1	1	442	1731	0	442	0	442	0	442	0	442	0	442	0	442	83	0	1	148	58	1.54	2	0	0	0	0	1	0	0	0	0	0	0	0	0	0	2.9	0	5.8	4.1	2	12.9	0	15.5	0.58	73.2
201	0	3	1	1	421	883	0	421	0	421	0	421	0	421	0	421	0	421	86	0	1	147	43	1.33	2	0	0	0	0	1	0	0	0	0	0	1	1	0	1	8.82	1	24.6	4	2	10.8	1	17.9	0.95	42.2
202	0	3	0	3	363	89	0	363	0	363	0	363	0	363	0	363	0	363	82	0	0	165	71.2	1.81	2	1	0	1	0	1	0	0	0	0	0	0	0	0	0	1.9	0	6.21	3.9	2	14.5	0	15.6	0.78	71.9
203	0	3	1	1	412	2110	0	412	0	412	0	412	0	412	0	412	0	412	80	0	1	155	65	1.67	2	0	1	1	0	1	0	0	0	0	0	1	1	1	0	3.59	0	7.9	4.1	2	13.9	0	33.6	0.84	49.3
204	0	3	0	3	365	24	0	365	0	365	0	365	0	365	0	365	0	365	83	0	1	151	43.5	1.35	3	0	0	0	0	1	0	0	0	0	0	0	0	0	0	7.91	0	9.5	4.5	2	12.2	0	16.3	0.73	56.9
205	0	3	0	3	419	17	0	419	0	419	0	419	0	419	0	419	0	419	83	0	1	157	60	1.62	4	0	0	1	0	0	0	0	0	0	1	0	1	1	0	4.11	0	9.5	2.9	1	8.1	1	15.4	0.97	41.7
206	0	3	0	2	349	663	0	349	0	349	0	349	0	349	0	349	0	349	76	0	0	154.6	44.2	1.38	2	1	1	1	0	1	0	0	0	0	0	0	0	0	0	4.57	0	3.7	3.7	2	9.4	1	22.4	1.73	30.7
207	0	3	1	1	370	106	0	370	0	370	0	370	0	370	0	370	0	370	92	1	1	148	50	1.43	2	1	0	0	0	1	0	0	0	0	0	0	0	0	0	7.71	0	17	4	2	11.9	1	14.1	0.57	72.4
208	0	3	0	2	355	329	0	355	0	355	0	355	0	355	1	76	0	355	80	0	0	160	52	1.52	2	1	0	1	0	1	1	0	0	0	1	0	1	0	0	3.06	0	5.8	3.3	1	11	1	23.1	1.47	36.2
209	0	3	1	1	350	802	0	350	0	350	0	350	0	350	0	350	0	350	87	0	1	155	49	1.45	2	0	0	1	0	1	0	0	0	0	1	0	1	0	0	5.43	0	12.1	4.1	2	11.8	1	17.1	1.24	31.4
210	0	4	0	2	344	34	0	344	0	344	0	344	0	344	0	344	0	344	82	0	1	147	50	1.43	3	0	0	0	0	1	1	0	0	0	0	0	0	0	0	4.56	0	9	3.6	2	13.3	0	16.8	0.57	74.9
211	0	3	0	2	386	1568	0	386	0	386	0	386	0	386	0	386	0	386	81	0	1	141	54.1	1.46	2	0	0	0	0	0	0	0	0	0	0	0	0	0	0	4.29	0	9	3.4	1	11.2	1	15	0.64	66.2
212	0	3	0	2	362	120	0	362	0	362	0	362	0	362	0	362	0	362	83	0	0	156	62.1	1.64	1	0	0	0	0	1	0	0	1	0	0	0	0	0	0	2.5	0	7	3.6	2	11.1	1	16.6	0.91	60.5
213	0	3	0	2	365	748	0	365	0	365	0	365	0	365	0	365	0	365	93	1	0	158	57	1.58	2	0	0	0	0	1	1	0	0	0	0	0	0	0	0	14.7	1	12.8	3.9	2	9.7	1	9.2	1.85	27
214	0	3	0	2	100		0	100	0	100	0	100	0	100	0	100	0	100	84	0	0	154	50	1.46	2	1	0	0	0	1	0	0	0	0	1	0	1	1	0	7	0	7.5	2.7	1	9.7	1	18.9	1.1	49
215	0	2	0	2	363	19	0	363	0	363	0	363	0	363	0	363	0	363	74	0	0	165	63	1.7	2	1	1	1	0	0	0	0	1	0	0	0	0	0	0	1.52	0	4	4.2	2	13.1	0	16.8	0.76	76.2
216	1	3	0	3	31	70	1	31	1	31	0	31	0	31	0	31	1	31	91	1	1	137	37	1.19	3	0	1	1	0	1	0	0	0	0	0	0	0	0	0	5.57	0	21.4	3.7	2	9.6	1	19.7	0.8	50.1
217	0	2	1	1	163	2003	0	163	0	163	0	163	1	12	0	163	1	12	81	0	1	146	52	1.45	1	0	1	0	0	1	0	0	0	0	0	0	0	0	0	5.87	0	8.4	4.3	2	12.6	0	15.7	0.62	68.5
218	0	2	0	2	177	2547	0	177	0	177	0	177	0	177	0	177	0	177	82	0	1	149	54	1.49	2	0	1	1	0	1	0	0	0	0	0	0	0	0	0	3.73	0	9	4.3	2	11.8	1	16.5	0.79	52.4
219	0	3	0	2	356		0	356	0	356	1	16	0	356	0	356	1	16	77	0	1	150	40.5	1.3	2	0	0	0	0	1	0	0	0	0	0	0	0	0	0	3.66	0	9.7	3	1	10.9	1	27.5	0.62	69.5
220	0	3	1	1	352	4051	0	352	0	352	0	352	0	352	0	352	0	352	88	0	0	149	44	1.35	3	1	0	1	0	1	0	0	0	0	0	1	1	1	0	7.89	0	10.1	3.8	2	9.8	1	21.4	0.74	74.6
221	0	4	0	3	349		0	349	0	349	0	349	1	5	0	349	1	5	87	0	1	148	46.2	1.38	2	0	0	0	0	1	0	0	0	0	0	0	1	0	0	14.2	1	12.8	3	1	9.3	1	10.7	1.83	20.5
222	0	2	0	2	177	1091	0	177	0	177	0	177	0	177	0	177	0	177	84	0	0	175	67.5	1.81	2	1	0	1	0	0	0	0	0	0	1	0	1	1	0	2.6	0	7.5	4.2	2	11.8	1	16.1	1.39	37.9
223	0	2	0	3	314	57	1	314	0	314	1	164	0	314	0	314	1	164	65	0	1	158	57.2	1.58	2	1	0	0	0	1	0	0	1	0	0	0	0	0	0	1.14	0	3.1	4.4	2	10.7	1	29.9	0.71	62.9
224	0	4	0	2	300	43	0	300	0	300	0	300	0	300	0	300	0	300	87	0	1	140	33.1	1.13	2	0	0	0	0	1	0	0	0	0	0	0	0	0	0	5.04	0	12.1	3.9	2	11.3	1	18.8	0.31	143.3
225	0	5	0	3	191		0	191	0	191	0	191	0	191	0	191	0	191	86	0	1	133	31.2	1.07	3	0	0	0	0	1	0	0	0	0	0	0	0	0	0	2.26	0	11.4	3	1	10	1	17.7	0.54	78.3
226	0	6	1	1	275	48	0	275	0	275	0	275	0	275	0	275	0	275	78	0	1	153	53	1.5	2	0	0	0	0	1	0	0	0	0	0	0	0	0	0	3.42	0	7	3.9	2	13.4	0	13.2	0.51	85.8
227	0	4	0	2	152	61	0	152	0	152	0	152	0	152	0	152	0	152	84	0	1	136	43	1.27	3	0	0	1	0	1	0	0	0	0	0	0	0	0	0	7.67	0	10.1	3.9	2	10.2	1	15.1	1.09	36.6
228	0	3	1	1	324	732	0	324	0	324	0	324	0	324	0	324	0	324	81	0	0	162	48	1.47	3	1	0	1	0	1	1	0	0	0	1	0	1	1	0	7.18	0	16.5	3.9	2	8.1	1	13.3	0.59	97.9
229	0	4	0	3	139	37	0	139	0	139	0	139	0	139	0	139	0	139	90	1	1	145	44	1.33	3	0	1	1	0	1	0	0	0	0	0	0	0	0	0	5.78	0	20.3	3.8	2	10.2	1	20.9	1.07	36.6
230	0	3	1	1	289	2707	0	289	0	289	0	289	0	289	0	289	0	289	84	0	0	161	65.8	1.72	2	0	0	0	0	1	1	0	0	0	0	0	0	0	0	3.65	0	7.5	4.2	2	13.7	0	19.7	1.34	39.5
231	1	4	0	3	331	315	0	331	0	331	1	322	0	331	0	331	1	322	71	0	0	160	56.9	1.59	3	0	1	1	0	1	0	0	0	0	0	1	1	1	0	3.3	0	9.2	3.2	1	9.3	1	12.2	1.45	38
232	0	3	0	2	286	21	0	286	0	286	0	286	0	286	0	286	0	286	77	0	1	158	59	1.61	1	0	0	1	0	1	0	0	0	0	0	0	0	0	0	2.01	0	6.6	4.2	2	10.7	1	17.4	0.68	62.8
233	0	3	0	3	198	1133	0	198	0	198	0	198	0	198	0	198	0	198	82	0	0	150	51.8	1.47	2	0	0	1	0	1	0	0	0	0	1	0	1	1	0	3.64	0	9	4.5	2	12.2	1	20.6	0.67	84.9
234	0	3	1	1	279	117	0	279	0	279	0	279	0	279	0	279	0	279	84	0	0	156	48	1.44	2	1	1	0	0	1	0	0	0	0	0	0	0	0	0	3.71	0	14.3	4.4	2	10.9	1	19.8	0.77	72.4
235	0	3	0	2	244	21	0	244	0	244	0	244	0	244	0	244	0	244	81	0	1	146	46	1.37	2	0	0	0	0	0	0	0	1	0	0	0	0	0	0	3.25	0	8.4	3.5	2	6.3	1	28.5	0.61	69.8
236	0	3	0	2	272	85	0	272	0	272	0	272	0	272	0	272	0	272	79	0	1	147	37	1.23	2	0	0	0	0	1	0	0	0	0	0	0	0	0	0	3.61	0	7.5	3.5	2	10.8	1	19.3	0.8	52.2
237	0	4	1	1	272	2608	0	272	0	272	0	272	0	272	0	272	0	272	82	0	1	153	56	1.54	2	0	0	1	0	1	0	0	0	0	0	0	0	0	0	4.24	0	10.7	4.5	2	11.4	1	15.8	0.72	58
238	0	4	0	2	294	274	0	294	0	294	0	294	0	294	0	294	0	294	77	0	0	167	71.5	1.82	2	0	1	1	1	1	0	0	0	0	0	1	1	1	0	2.97	0	8.2	3.6	2	11.1	1	20.2	1.17	47
239	0	6	0	2	237		0	237	0	237	0	237	0	237	0	237	0	237	82	0	1	140	48	1.37	2	0	0	1	0	1	0	1	0	0	1	0	1	1	0	4.6	0	9.5	4.2	2	11.7	1	16.3	0.93	43.8
240	0	4	1	1	163	1520	0	163	0	163	0	163	0	163	0	163	0	163	83	0	1	154	47.5	1.43	2	0	0	0	0	1	0	0	0	0	0	0	0	0	0	4.61	0	9.5	4	2	13.7	0	14.6	0.62	68
241	0	4	1	1	100	123	0	100	0	100	0	100	0	100	0	100	0	100	85	0	0	156	51.8	1.5	2	1	0	0	1	1	0	0	0	0	0	0	0	0	0	3.29	0	8	3.9	2	13.3	0	27.4	0.78	71.1
242	0	4	0	2	93		0	93	0	93	0	93	0	93	0	93	0	93	88	0	1	150	37	1.24	3	0	0	1	0	1	0	1	0	0	0	0	0	0	0	5.1	0	12.8	3.7	2	11.5	1	19.2	0.65	63.5
243	0	3	0	2	223	104	0	223	0	223	0	223	0	223	0	223	0	223	83	0	1	152	54	1.51	2	0	0	1	0	1	0	0	0	0	0	0	0	0	0	2.18	0	5.8	4.2	2	13.2	0	26.3	0.65	64.6
244	0	2	1	1	191	749	0	191	0	191	0	191	0	191	0	191	0	191	79	0	1	152	63	1.63	2	1	0	0	0	1	0	0	0	0	0	0	0	0	0	5.48	0	7.5	4	2	12.6	0	16.5	0.86	48.2
245	0	3	1	1	170	61	0	170	0	170	0	170	0	170	0	170	0	170	84	0	1	144.5	33.5	1.16	2	0	0	1	0	1	0	1	0	0	0	0	0	0	0	1.84	0	6.1	4.2	2	13.3	0	18.7	0.53	80.5
246	0	6	0	3	175	112	0	175	0	175	0	175	0	175	0	175	0	175	84	0	0	164	47	1.46	3	1	1	1	0	1	0	0	0	0	1	0	1	1	0	3.48	0	7.2	3.7	2	11	1	36.2	0.74	75.6
247	0	3	0	2	83	165	1	83	0	83	0	83	0	83	0	83	0	83	85	0	1	150	48	1.41	3	0	0	1	0	1	0	0	0	0	1	0	1	1	0	11.7	1	10.7	3.6	2	10.3	1	10.7	0.85	47.9
248	0	3	1	1	135	53	0	135	0	135	0	135	0	135	0	135	0	135	83	0	0	149	53	1.48	2	1	0	1	0	1	0	0	0	0	0	0	0	0	0	8.08	1	7.5	3.9	2	12.2	1	14.3	0.81	68.7
249	0	4	0	3	114	58	0	114	0	114	0	114	0	57	0	114	0	114	83	0	0	170	64	1.74	2	1	0	1	1	1	0	0	0	0	1	0	1	1	0	5.57	0	7	3.4	1	10.9	1	20	1.39	38.1
250	0	3	1	1	167	112	0	167	0	167	0	167	0	167	0	167	0	167	86	0	1	151	52	1.48	2	0	0	1	0	1	0	0	0	0	0	0	0	0	0	4.55	0	7.4	3.8	2	11.7	1	13.9	0.78	52.4
251	0	7	0	3	167	10	0	167	0	167	0	167	0	167	0	167	0	167	85	0	0	155	65.3	1.68	4	1	1	1	0	1	1	0	0	1	0	0	1	1	0	5.75	0	10.2	2.6	1	10.2	1	19.6	1.46	35.8
252	0	7	1	1	195	1204	0	195	0	195	0	195	0	195	0	195	0	195	83	0	1	136	52	1.4	2	0	0	1	0	1	0	0	0	0	1	0	1	0	0	6.79	0	4.2	4.3	2	12.5	0	26.2	0.86	47.6
253	0	4	0	2	137		0	137	0	137	0	137	0	137	0	137	0	137	85	0	1	146	40	1.27	2	0	0	0	0	1	0	0	0	0	1	0	1	1	0	31.89	1	27.3	3.2	1	7.7	1	15.5	4.12	8.5
254	0	3	0	2	121	64	0	121	0	121	0	121	0	121	0	121	0	121	87	0	0	159	55	1.56	2	1	0	1	0	1	0	0	0	0	0	0	0	0	0	15.7	1	9.6	3.3	1	12.4	1	15.9	2.04	24.7
255	0	5	0	2	72	40	0	72	0	72	0	72	1	72	0	72	1	72	88	0	1	154	40	1.31	2	0	0	1	0	1	0	0	0	0	0	0	0	0	0	10.14	1	12.8	2.1	1	11.1	1	18.8	0.56	74.8
256	0	3	1	1	100		0	100	0	100	0	100	1	89	0	100	1	89	84	0	0	173	73	1.87	2	1	0	1	0	1	1	0	0	0	0	0	0	0	0	1.74	0	1.9	3.8	2	13.7	0	16.8	1.03	52.7
257	0	7	0	3	159	32	0	159	0	159	0	159	0	159	0	159	0	159	88	0	1	146	47	1.38	2	0	0	1	0	1	0	0	0	0	0	0	0	0	0	8.81	1	12.8	3.9	2	10.2	1	18.8	1.17	33.4
258	0	4	1	1	100	100	0	100	0	100	0	100	0	100	0	100	0	100	85	0	1	135.5	35.6	1.16	1	0	0	0	0	1	0	0	0	0	0	0	0	0	0	8.1	1	10.7	3.3	1	9.4	1	15.3	0.58	72.7
[truncated: 62 more columns]
